# Supplementary material for: Longitudinal surveillance of group A streptococcal pharyngitis and impetigo in remote Western Australian school children informs acute rheumatic fever prevention
Source: PLOS Glob Public Health. 2025 Dec 19;5(12):e0005398. doi: 10.1371/journal.pgph.0005398 (PMC12716692; doi:10.1371/journal.pgph.0005398)
Supplement: S1 Data — (XLSX) [file pgph.0005398.s004.xlsx]

## Sheet: Sheet1
isolate	bioproject	biosample	SRA	assembly	total_contig	total_contig_length	N50	L50	spp.	ST	Allele 1	Allele 2	Allele 3	Allele 4	Allele 5	Allele 6	Allele 7	emm	emm cluster	FCT_Type	pilA	pilA_nt80	pilB	pilB_nt80	pilL	pilin type
MP_GAS_002	PRJNA1246359	SAMN47805995	SRR32997274	JBMWSZ000000000	24	1799242	183473	4	Streptococcus pyogenes	36	gki(5)	gtr(2)	murI(2)	mutS(6)	recP(6)	xpt(2)	yqiL(2)	emm12.0	A-C4	FCT-4	pilA34_17	nt80_8	pilB34_15	nt80_38	pilL34_22	pil012
MP_GAS_003	PRJNA1246359	SAMN47805996	SRR32997273	JBMWTN000000000	25	1839811	183389	5	Streptococcus pyogenes	36	gki(5)	gtr(2)	murI(2)	mutS(6)	recP(6)	xpt(2)	yqiL(2)	emm12.0	A-C4	FCT-4	pilA34_17	nt80_8	pilB34_15	nt80_38	pilL34_22	pil012
MP_GAS_005	PRJNA1246359	SAMN47805998	SRR32997152	JBMWPE000000000	24	1799037	183473	4	Streptococcus pyogenes	36	gki(5)	gtr(2)	murI(2)	mutS(6)	recP(6)	xpt(2)	yqiL(2)	emm12.0	A-C4	FCT-4	pilA34_17	nt80_8	pilB34_15	nt80_38	pilL34_22	pil012
MP_GAS_006	PRJNA1246359	SAMN47805999	SRR32997126	JBMWON000000000	27	1839909	176943	5	Streptococcus pyogenes	36	gki(5)	gtr(2)	murI(2)	mutS(6)	recP(6)	xpt(2)	yqiL(2)	emm12.0	A-C4	FCT-4	pilA34_17	nt80_8	pilB34_15	nt80_38	pilL34_22	pil012
MP_GAS_008	PRJNA1246359	SAMN47806000	SRR32997115	JBMWOA000000000	19	1712766	224635	4	Streptococcus pyogenes	1595	gki(4)	gtr(2)	murI(4)	mutS(104)	recP(4)	xpt(2)	yqiL(1)	emm238.1	A-C3	FCT-9	na	na	pilB9_7	nt80_13	pilL9_10	pil238
MP_GAS_010	PRJNA1246359	SAMN47806002	SRR32997239	JBMWRP000000000	25	1798401	162894	5	Streptococcus pyogenes	36	gki(5)	gtr(2)	murI(2)	mutS(6)	recP(6)	xpt(2)	yqiL(2)	emm12.0	A-C4	FCT-4	pilA34_17	nt80_8	pilB34_15	nt80_38	pilL34_22	pil012
MP_GAS_011	PRJNA1246359	SAMN47806003	SRR32997228	JBMWSO000000000	24	1839897	183167	5	Streptococcus pyogenes	36	gki(5)	gtr(2)	murI(2)	mutS(6)	recP(6)	xpt(2)	yqiL(2)	emm12.0	A-C4	FCT-4	pilA34_17	nt80_8	pilB34_15	nt80_38	pilL34_22	pil012
MP_GAS_012	PRJNA1246359	SAMN47806004	SRR32997193	JBMWRB000000000	24	1839341	203795	4	Streptococcus pyogenes	36	gki(5)	gtr(2)	murI(2)	mutS(6)	recP(6)	xpt(2)	yqiL(2)	emm12.0	A-C4	FCT-4	pilA34_17	nt80_8	pilB34_15	nt80_38	pilL34_22	pil012
MP_GAS_013	PRJNA1246359	SAMN47806005	SRR32997182	JBMWQO000000000	26	1903794	194009	4	Streptococcus pyogenes	392	gki(97)	gtr(3)	murI(1)	mutS(7)	recP(39)	xpt(69)	yqiL(3)	emm103.0	E3	FCT-10	pilA5_16~	nt80_2	pilB10_2	nt80_0	pilL10_2	pil022
MP_GAS_014	PRJNA1246359	SAMN47806006	SRR32997147	JBMWPG000000000	15	1840767	243644	3	Streptococcus pyogenes	641	gki(4)	gtr(10)	murI(3)	mutS(6)	recP(31)	xpt(3)	yqiL(4)	emm44.0	E3	FCT-4	pilA34_7	nt80_13	pilB34_12	nt80_27	pilL34_39	pil011
MP_GAS_016	PRJNA1246359	SAMN47806008	SRR32997272	JBMWSM000000000	20	1797371	219972	4	Streptococcus pyogenes	10	gki(2)	gtr(2)	murI(9)	mutS(13)	recP(2)	xpt(14)	yqiL(2)	emm70.2	D4	FCT-3	pilA34_3	nt80_9	pilB34_63	nt80_36	pilL34_5
MP_GAS_020	PRJNA1246359	SAMN47806012	SRR32997261	JBMWRQ000000000	17	1798230	253172	3	Streptococcus pyogenes	10	gki(2)	gtr(2)	murI(9)	mutS(13)	recP(2)	xpt(14)	yqiL(2)	emm70.2	D4	FCT-3	pilA34_3	nt80_9	pilB34_63	nt80_36	pilL34_5
MP_GAS_021	PRJNA1246359	SAMN47806013	SRR32997250	JBMWRM000000000	21	1829821	137137	5	Streptococcus pyogenes	334	gki(84)	gtr(2)	murI(21)	mutS(16)	recP(17)	xpt(3)	yqiL(1)	emm82.0	E3	FCT-4	pilA34_24	nt80_8	pilB34_67	nt80_33	pilL34_39	pil044
MP_GAS_022	PRJNA1246359	SAMN47806014	SRR32997215	JBMWRK000000000	18	1739386	237018	3	Streptococcus pyogenes	237	gki(4)	gtr(59)	murI(2)	mutS(5)	recP(44)	xpt(33)	yqiL(1)	emm119.7	D4	FCT-3	pilA34_2	nt80_13	pilB34_99	nt80_34	pilL34_7	pil028
MP_GAS_024	PRJNA1246359	SAMN47806016	SRR32997204	JBMWRL000000000	25	1839923	183167	5	Streptococcus pyogenes	36	gki(5)	gtr(2)	murI(2)	mutS(6)	recP(6)	xpt(2)	yqiL(2)	emm12.0	A-C4	FCT-4	pilA34_17	nt80_8	pilB34_15	nt80_38	pilL34_22	pil012
MP_GAS_026	PRJNA1246359	SAMN47806018	SRR32997169	JBMWQC000000000	26	1839010	176943	5	Streptococcus pyogenes	36	gki(5)	gtr(2)	murI(2)	mutS(6)	recP(6)	xpt(2)	yqiL(2)	emm12.0	A-C4	FCT-4	pilA34_17	nt80_8	pilB34_15	nt80_38	pilL34_22	pil012
MP_GAS_028	PRJNA1246359	SAMN47806020	SRR32997158	JBMWPN000000000	13	1838754	246437	3	Streptococcus pyogenes	922	gki(2)	gtr(7)	murI(2)	mutS(37)	recP(2)	xpt(13)	yqiL(1)	emm63.2	E6	FCT-5	pilA5_12	nt80_0	pilB5_3	nt80_2	pilL5_16	pil232
MP_GAS_029	PRJNA1246359	SAMN47806021	SRR32997155	JBMWPP000000000	18	1856973	243644	4	Streptococcus pyogenes	641	gki(4)	gtr(10)	murI(3)	mutS(6)	recP(31)	xpt(3)	yqiL(4)	emm44.0	E3	FCT-4	pilA34_7	nt80_13	pilB34_12	nt80_27	pilL34_39	pil011
MP_GAS_031	PRJNA1246359	SAMN47806023	SRR32997154	JBMWPO000000000	25	1839919	203795	4	Streptococcus pyogenes	36	gki(5)	gtr(2)	murI(2)	mutS(6)	recP(6)	xpt(2)	yqiL(2)	emm12.0	A-C4	FCT-4	pilA34_17	nt80_8	pilB34_15	nt80_38	pilL34_22	pil012
MP_GAS_032	PRJNA1246359	SAMN47806024	SRR32997153	JBMWOV000000000	20	1800968	222016	3	Streptococcus pyogenes	28	gki(4)	gtr(3)	murI(4)	mutS(4)	recP(4)	xpt(2)	yqiL(4)	emm1.0	A-C3	FCT-2	pilA2_3	nt80_7	pilB2_1	nt80_39	pilL2_1	pil001
MP_GAS_033	PRJNA1246359	SAMN47806025	SRR32997136	JBMWOY000000000	18	1738916	237018	3	Streptococcus pyogenes	237	gki(4)	gtr(59)	murI(2)	mutS(5)	recP(44)	xpt(33)	yqiL(1)	emm119.7	D4	FCT-3	pilA34_2	nt80_13	pilB34_99	nt80_34	pilL34_7	pil028
MP_GAS_034	PRJNA1246359	SAMN47806026	SRR32997135	JBMWOT000000000	28	1779575	162968	4	Streptococcus pyogenes	109	gki(42)	gtr(37)	murI(8)	mutS(22)	recP(33)	xpt(3)	yqiL(4)	emm85.0	E6	FCT-4	pilA34_82	nt80_9	pilB34_7	nt80_28	pilL34_25	pil085
MP_GAS_037	PRJNA1246359	SAMN47806029	SRR32997134	JBMWOS000000000	17	1705550	237018	3	Streptococcus pyogenes	237	gki(4)	gtr(59)	murI(2)	mutS(5)	recP(44)	xpt(33)	yqiL(1)	emm119.7	D4	FCT-3	pilA34_2	nt80_13	pilB34_99	nt80_34	pilL34_7	pil028
MP_GAS_039	PRJNA1246359	SAMN47806031	SRR32997133	JBMWOU000000000	18	1799476	254075	3	Streptococcus pyogenes	10	gki(2)	gtr(2)	murI(9)	mutS(13)	recP(2)	xpt(14)	yqiL(2)	emm70.2	D4	FCT-3	pilA34_3	nt80_9	pilB34_63	nt80_36	pilL34_5
MP_GAS_043	PRJNA1246359	SAMN47806035	SRR32997132	JBMWOP000000000	21	1800262	203912	2	Streptococcus pyogenes	28	gki(4)	gtr(3)	murI(4)	mutS(4)	recP(4)	xpt(2)	yqiL(4)	emm1.0	A-C3	FCT-2	pilA2_3	nt80_7	pilB2_1	nt80_39	pilL2_1	pil001
MP_GAS_045	PRJNA1246359	SAMN47806037	SRR32997131	JBMWOO000000000	16	1856743	243644	3	Streptococcus pyogenes	641	gki(4)	gtr(10)	murI(3)	mutS(6)	recP(31)	xpt(3)	yqiL(4)	emm44.0	E3	FCT-4	pilA34_7	nt80_13	pilB34_12	nt80_27	pilL34_39	pil011
MP_GAS_047	PRJNA1246359	SAMN47806039	SRR32997130	JBMWOR000000000	20	1798942	219989	4	Streptococcus pyogenes	10	gki(2)	gtr(2)	murI(9)	mutS(13)	recP(2)	xpt(14)	yqiL(2)	emm70.2	D4	FCT-3	pilA34_3	nt80_9	pilB34_63	nt80_36	pilL34_5
MP_GAS_049	PRJNA1246359	SAMN47806041	SRR32997129	JBMWOL000000000	12	1837782	246441	3	Streptococcus pyogenes	922	gki(2)	gtr(7)	murI(2)	mutS(37)	recP(2)	xpt(13)	yqiL(1)	emm63.2	E6	FCT-5	pilA5_12	nt80_0	pilB5_3	nt80_2	pilL5_16	pil232
MP_GAS_051	PRJNA1246359	SAMN47806043	SRR32997128	JBMWOM000000000	20	1799914	240616	4	Streptococcus pyogenes	10	gki(2)	gtr(2)	murI(9)	mutS(13)	recP(2)	xpt(14)	yqiL(2)	emm70.2	D4	FCT-3	pilA34_3	nt80_9	pilB34_63	nt80_36	pilL34_5
MP_GAS_053	PRJNA1246359	SAMN47806044	SRR32997127	JBMWOQ000000000	29	1779225	162969	4	Streptococcus pyogenes	109	gki(42)	gtr(37)	murI(8)	mutS(22)	recP(33)	xpt(3)	yqiL(4)	emm85.0	E6	FCT-4	pilA34_82	nt80_9	pilB34_7	nt80_28	pilL34_25	pil085
MP_GAS_055	PRJNA1246359	SAMN47806046	SRR32997125	JBMWOI000000000	20	1801083	222196	3	Streptococcus pyogenes	28	gki(4)	gtr(3)	murI(4)	mutS(4)	recP(4)	xpt(2)	yqiL(4)	emm1.0	A-C3	FCT-2	pilA2_3	nt80_7	pilB2_1	nt80_39	pilL2_1	pil001
MP_GAS_057	PRJNA1246359	SAMN47806048	SRR32997124	JBMWOH000000000	19	1712200	170153	3	Streptococcus pyogenes	12	gki(2)	gtr(6)	murI(1)	mutS(5)	recP(2)	xpt(2)	yqiL(2)	emm91.0	D4	FCT-3	pilA34_3	nt80_9	pilB34_25	nt80_34	pilL34_69	pil084
MP_GAS_059	PRJNA1246359	SAMN47806050	SRR32997123	JBMWOJ000000000	18	1778837	237018	3	Streptococcus pyogenes	237	gki(4)	gtr(59)	murI(2)	mutS(5)	recP(44)	xpt(33)	yqiL(1)	emm119.7	D4	FCT-3	pilA34_2	nt80_13	pilB34_99	nt80_34	pilL34_7	pil028
MP_GAS_061	PRJNA1246359	SAMN47806052	SRR32997122	JBMWOG000000000	22	1723543	167852	5	Streptococcus pyogenes	36	gki(5)	gtr(2)	murI(2)	mutS(6)	recP(6)	xpt(2)	yqiL(2)	emm12.0	A-C4	FCT-4	pilA34_17	nt80_8	pilB34_15	nt80_38	pilL34_22	pil012
MP_GAS_063	PRJNA1246359	SAMN47806054	SRR32997121	JBMWOK000000000	22	1798706	199321	4	Streptococcus pyogenes	10	gki(2)	gtr(2)	murI(9)	mutS(13)	recP(2)	xpt(14)	yqiL(2)	emm70.2	D4	FCT-3	pilA34_3	nt80_9	pilB34_63	nt80_36	pilL34_5
MP_GAS_065	PRJNA1246359	SAMN47806056	SRR32997120	JBMWOD000000000	34	1786924	123430	5	Streptococcus pyogenes	11	gki(2)	gtr(6)	murI(1)	mutS(2)	recP(2)	xpt(2)	yqiL(2)	emm53.0	D4	FCT-4	pilA34_69~	nt80_16	pilB34_55	nt80_37	pilL34_1	pil033
MP_GAS_067	PRJNA1246359	SAMN47806058	SRR32997119	JBMWOF000000000	11	1772404	416157	2	Streptococcus pyogenes	958	gki(24)	gtr(24)	murI(8)	mutS(31)	recP(13)	xpt(66)	yqiL(76)	emm28.5	E4	FCT-4	pilA34_142	nt80_10	pilB34_112	nt80_31	pilL34_27	pil021
MP_GAS_069	PRJNA1246359	SAMN47806060	SRR32997118	JBMWOE000000000	25	1840064	183389	5	Streptococcus pyogenes	36	gki(5)	gtr(2)	murI(2)	mutS(6)	recP(6)	xpt(2)	yqiL(2)	emm12.0	A-C4	FCT-4	pilA34_17	nt80_8	pilB34_15	nt80_38	pilL34_22	pil012
MP_GAS_070	PRJNA1246359	SAMN47806061	SRR32997117	JBMWNZ000000000	17	1841229	243644	3	Streptococcus pyogenes	641	gki(4)	gtr(10)	murI(3)	mutS(6)	recP(31)	xpt(3)	yqiL(4)	emm44.0	E3	FCT-4	pilA34_7	nt80_13	pilB34_12	nt80_27	pilL34_39	pil011
MP_GAS_072	PRJNA1246359	SAMN47806063	SRR32997116	JBMWOB000000000	27	1840453	176943	5	Streptococcus pyogenes	36	gki(5)	gtr(2)	murI(2)	mutS(6)	recP(6)	xpt(2)	yqiL(2)	emm12.0	A-C4	FCT-4	pilA34_17	nt80_8	pilB34_15	nt80_38	pilL34_22	pil012
MP_GAS_073	PRJNA1246359	SAMN47806064	SRR32997114	JBMWOC000000000	25	1839715	203795	4	Streptococcus pyogenes	36	gki(5)	gtr(2)	murI(2)	mutS(6)	recP(6)	xpt(2)	yqiL(2)	emm12.0	A-C4	FCT-4	pilA34_17	nt80_8	pilB34_15	nt80_38	pilL34_22	pil012
MP_GAS_075	PRJNA1246359	SAMN47806066	SRR32997113	JBMWNY000000000	29	1903316	209324	3	Streptococcus pyogenes	324	gki(13)	gtr(37)	murI(8)	mutS(7)	recP(2)	xpt(56)	yqiL(12)	emm104.0	E2	FCT-4	pilA34_15	nt80_6	pilB34_8	nt80_30	pilL34_24	pil039
MP_GAS_077	PRJNA1246359	SAMN47806068	SRR32997247	JBMWSP000000000	26	1839955	183168	5	Streptococcus pyogenes	36	gki(5)	gtr(2)	murI(2)	mutS(6)	recP(6)	xpt(2)	yqiL(2)	emm12.0	A-C4	FCT-4	pilA34_17	nt80_8	pilB34_15	nt80_38	pilL34_22	pil012
MP_GAS_079	PRJNA1246359	SAMN47806070	SRR32997246	JBMWTU000000000	24	1903580	194009	4	Streptococcus pyogenes	392	gki(97)	gtr(3)	murI(1)	mutS(7)	recP(39)	xpt(69)	yqiL(3)	emm103.0	E3	FCT-10	pilA5_16~	nt80_2	pilB10_2	nt80_0	pilL10_2	pil022
MP_GAS_080	PRJNA1246359	SAMN47806071	SRR32997245	JBMWSV000000000	24	1839901	183167	5	Streptococcus pyogenes	36	gki(5)	gtr(2)	murI(2)	mutS(6)	recP(6)	xpt(2)	yqiL(2)	emm12.0	A-C4	FCT-4	pilA34_17	nt80_8	pilB34_15	nt80_38	pilL34_22	pil012
MP_GAS_083	PRJNA1246359	SAMN47806074	SRR32997244	JBMWSX000000000	30	1768029	104182	5	Streptococcus pyogenes	1596	gki(42)	gtr(37)	murI(8)	mutS(22)	recP(33)	xpt(~3)	yqiL(4)	emm85.0	E6	FCT-4	pilA34_82	nt80_9	pilB34_7	nt80_28	pilL34_25	pil085
MP_GAS_089	PRJNA1246359	SAMN47806079	SRR32997243	JBMWTM000000000	13	1711865	290651	2	Streptococcus pyogenes	12	gki(2)	gtr(6)	murI(1)	mutS(5)	recP(2)	xpt(2)	yqiL(2)	emm91.0	D4	FCT-3	pilA34_3	nt80_9	pilB34_25	nt80_34	pilL34_69	pil084
MP_GAS_090	PRJNA1246359	SAMN47806080	SRR32997242	JBMWTP000000000	20	1717344	224635	4	Streptococcus pyogenes	1595	gki(4)	gtr(2)	murI(4)	mutS(104)	recP(4)	xpt(2)	yqiL(1)	emm238.1	A-C3	FCT-9	na	na	pilB9_7	nt80_13	pilL9_10	pil238
MP_GAS_092	PRJNA1246359	SAMN47806082	SRR32997241	JBMWTJ000000000	34	1747943	123462	5	Streptococcus pyogenes	11	gki(2)	gtr(6)	murI(1)	mutS(2)	recP(2)	xpt(2)	yqiL(2)	emm53.0	D4	FCT-4	pilA34_69~	nt80_16	pilB34_55	nt80_37	pilL34_1	pil033
MP_GAS_093	PRJNA1246359	SAMN47806083	SRR32997240	JBMWTG000000000	20	1801001	222016	3	Streptococcus pyogenes	28	gki(4)	gtr(3)	murI(4)	mutS(4)	recP(4)	xpt(2)	yqiL(4)	emm1.0	A-C3	FCT-2	pilA2_3	nt80_7	pilB2_1	nt80_39	pilL2_1	pil001
MP_GAS_096	PRJNA1246359	SAMN47806086	SRR32997238	JBMWTI000000000	28	1779969	162968	4	Streptococcus pyogenes	109	gki(42)	gtr(37)	murI(8)	mutS(22)	recP(33)	xpt(3)	yqiL(4)	emm85.0	E6	FCT-4	pilA34_82	nt80_9	pilB34_7	nt80_28	pilL34_25	pil085
MP_GAS_098	PRJNA1246359	SAMN47806088	SRR32997237	JBMWTE000000000	29	1779063	162968	4	Streptococcus pyogenes	109	gki(42)	gtr(37)	murI(8)	mutS(22)	recP(33)	xpt(3)	yqiL(4)	emm85.0	E6	FCT-4	pilA34_82	nt80_9	pilB34_7	nt80_28	pilL34_25	pil085
MP_GAS_099	PRJNA1246359	SAMN47806089	SRR32997236	JBMWTF000000000	25	1799347	162894	5	Streptococcus pyogenes	36	gki(5)	gtr(2)	murI(2)	mutS(6)	recP(6)	xpt(2)	yqiL(2)	emm12.0	A-C4	FCT-4	pilA34_17	nt80_8	pilB34_15	nt80_38	pilL34_22	pil012
MP_GAS_101	PRJNA1246359	SAMN47806091	SRR32997235	JBMWTD000000000	22	1800882	203912	3	Streptococcus pyogenes	28	gki(4)	gtr(3)	murI(4)	mutS(4)	recP(4)	xpt(2)	yqiL(4)	emm1.0	A-C3	FCT_2	pilA2_3	nt80_7	pilB2_1	nt80_39	pilL2_1	pil001
MP_GAS_103	PRJNA1246359	SAMN47806093	SRR32997234	JBMWTA000000000	16	1712188	264908	3	Streptococcus pyogenes	12	gki(2)	gtr(6)	murI(1)	mutS(5)	recP(2)	xpt(2)	yqiL(2)	emm91.0	D4	FCT-3	pilA34_3	nt80_9	pilB34_25	nt80_34	pilL34_69	pil084
MP_GAS_105	PRJNA1246359	SAMN47806095	SRR32997233	JBMWSY000000000	26	1840110	183167	5	Streptococcus pyogenes	36	gki(5)	gtr(2)	murI(2)	mutS(6)	recP(6)	xpt(2)	yqiL(2)	emm12.0	A-C4	FCT-4	pilA34_17	nt80_8	pilB34_15	nt80_38	pilL34_22	pil012
MP_GAS_107	PRJNA1246359	SAMN47806097	SRR32997232	JBMWSU000000000	22	1798254	215792	4	Streptococcus pyogenes	10	gki(2)	gtr(2)	murI(9)	mutS(13)	recP(2)	xpt(14)	yqiL(2)	emm70.2	D4	FCT-3	pilA34_3	nt80_9	pilB34_63	nt80_36	pilL34_5
MP_GAS_109	PRJNA1246359	SAMN47806099	SRR32997231	JBMWSW000000000	25	1840044	183167	5	Streptococcus pyogenes	36	gki(5)	gtr(2)	murI(2)	mutS(6)	recP(6)	xpt(2)	yqiL(2)	emm12.0	A-C4	FCT-4	pilA34_17	nt80_8	pilB34_15	nt80_38	pilL34_22	pil012
MP_GAS_110	PRJNA1246359	SAMN47806100	SRR32997230	JBMWSS000000000	23	1724413	177120	5	Streptococcus pyogenes	36	gki(5)	gtr(2)	murI(2)	mutS(6)	recP(6)	xpt(2)	yqiL(2)	emm12.0	A-C4	FCT-4	pilA34_17	nt80_8	pilB34_15	nt80_38	pilL34_22	pil012
MP_GAS_112	PRJNA1246359	SAMN47806102	SRR32997229	JBMWSR000000000	19	1712862	224635	4	Streptococcus pyogenes	1595	gki(4)	gtr(2)	murI(4)	mutS(104)	recP(4)	xpt(2)	yqiL(1)	emm238.1	A-C3	FCT-9	na	na	pilB9_7	nt80_13	pilL9_10	pil238
MP_GAS_114	PRJNA1246359	SAMN47806103	SRR32997227	JBMWSQ000000000	22	1769022	195082	4	Streptococcus pyogenes	954	gki(14)	gtr(12)	murI(2)	mutS(17)	recP(4)	xpt(5)	yqiL(1)	emm105.0	Single protein cluster clade Y	FCT-4	pilA34_110	nt80_6	pilB34_87	nt80_36	pilL34_79	pil105
MP_GAS_120	PRJNA1246359	SAMN47806107	SRR32997226	JBMWSL000000000	24	1716029	183700	5	Streptococcus pyogenes	36	gki(5)	gtr(2)	murI(2)	mutS(6)	recP(6)	xpt(2)	yqiL(2)	emm12.0	A-C4	missing contig	missing contig	missing contig	missing contig	missing contig	missing contig	missing contig
MP_GAS_121	PRJNA1246359	SAMN47806108	SRR32997225	JBMWSN000000000	27	1838778	176943	5	Streptococcus pyogenes	36	gki(5)	gtr(2)	murI(2)	mutS(6)	recP(6)	xpt(2)	yqiL(2)	emm12.0	A-C4	FCT-4	pilA34_17	nt80_8	pilB34_15	nt80_38	pilL34_22	pil012
MP_GAS_122	PRJNA1246359	SAMN47806109	SRR32997224	JBMWSJ000000000	24	1799298	162894	5	Streptococcus pyogenes	36	gki(5)	gtr(2)	murI(2)	mutS(6)	recP(6)	xpt(2)	yqiL(2)	emm12.0	A-C4	FCT-4	pilA34_17	nt80_8	pilB34_15	nt80_38	pilL34_22	pil012
MP_GAS_123	PRJNA1246359	SAMN47806110	SRR32997199	JBMWRF000000000	18	1856864	224662	4	Streptococcus pyogenes	641	gki(4)	gtr(10)	murI(3)	mutS(6)	recP(31)	xpt(3)	yqiL(4)	emm44.0	E3	FCT-4	pilA34_7	nt80_13	pilB34_12	nt80_27	pilL34_39	pil011
MP_GAS_124	PRJNA1246359	SAMN47806111	SRR32997198	JBMWRG000000000	16	1856604	224662	4	Streptococcus pyogenes	641	gki(4)	gtr(10)	murI(3)	mutS(6)	recP(31)	xpt(3)	yqiL(4)	emm44.0	E3	FCT-4	pilA34_7	nt80_13	pilB34_12	nt80_27	pilL34_39	pil011
MP_GAS_125	PRJNA1246359	SAMN47806112	SRR32997197	JBMWRE000000000	20	1801086	222196	3	Streptococcus pyogenes	28	gki(4)	gtr(3)	murI(4)	mutS(4)	recP(4)	xpt(2)	yqiL(4)	emm1.0	A-C3	FCT-2	pilA2_3	nt80_7	pilB2_1	nt80_39	pilL2_1	pil001
MP_GAS_126	PRJNA1246359	SAMN47806113	SRR32997196	JBMWRC000000000	15	1856357	243644	3	Streptococcus pyogenes	641	gki(4)	gtr(10)	murI(3)	mutS(6)	recP(31)	xpt(3)	yqiL(4)	emm44.0	E3	FCT-4	pilA34_7	nt80_13	pilB34_12	nt80_27	pilL34_39	pil011
MP_GAS_127	PRJNA1246359	SAMN47806114	SRR32997195	JBMWRA000000000	13	1767697	243557	3	Streptococcus pyogenes	922	gki(2)	gtr(7)	murI(2)	mutS(37)	recP(2)	xpt(13)	yqiL(1)	emm63.2	E6	FCT-5	pilA5_12	nt80_0	pilB5_3	nt80_2	pilL5_16	pil232
MP_GAS_128	PRJNA1246359	SAMN47806115	SRR32997194	JBMWRD000000000	24	1840191	203795	4	Streptococcus pyogenes	36	gki(5)	gtr(2)	murI(2)	mutS(6)	recP(6)	xpt(2)	yqiL(2)	emm12.0	A-C4	FCT-4	pilA34_17	nt80_8	pilB34_15	nt80_38	pilL34_22	pil012
MP_GAS_129	PRJNA1246359	SAMN47806116	SRR32997192	JBMWQY000000000	28	1823876	156367	5	Streptococcus pyogenes	39	gki(5)	gtr(11)	murI(8)	mutS(5)	recP(15)	xpt(2)	yqiL(1)	emm4.0	E1	FCT-5	pilA5_36		pilB5_4	nt80_1	pilL5_1
MP_GAS_130	PRJNA1246359	SAMN47806117	SRR32997191	JBMWQZ000000000	16	1856849	244474	3	Streptococcus pyogenes	641	gki(4)	gtr(10)	murI(3)	mutS(6)	recP(31)	xpt(3)	yqiL(4)	emm44.0	E3	FCT-4	pilA34_7	nt80_13	pilB34_12	nt80_27	pilL34_39	pil011
MP_GAS_131	PRJNA1246359	SAMN47806118	SRR32997190	JBMWQV000000000	26	1839136	183167	5	Streptococcus pyogenes	36	gki(5)	gtr(2)	murI(2)	mutS(6)	recP(6)	xpt(2)	yqiL(2)	emm12.0	A-C4	missing contig	missing contig	missing contig	missing contig	missing contig	missing contig	missing contig
MP_GAS_132	PRJNA1246359	SAMN47806119	SRR32997189	JBMWQW000000000	17	1738569	237018	3	Streptococcus pyogenes	237	gki(4)	gtr(59)	murI(2)	mutS(5)	recP(44)	xpt(33)	yqiL(1)	emm119.7	D4	FCT-3	pilA34_2	nt80_13	pilB34_99	nt80_34	pilL34_7	pil028
MP_GAS_133	PRJNA1246359	SAMN47806120	SRR32997188	JBMWQU000000000	20	1800892	222016	3	Streptococcus pyogenes	28	gki(4)	gtr(3)	murI(4)	mutS(4)	recP(4)	xpt(2)	yqiL(4)	emm1.0	A-C3	FCT-2	pilA2_3	nt80_7	pilB2_1	nt80_39	pilL2_1	pil001
MP_GAS_134	PRJNA1246359	SAMN47806121	SRR32997187	JBMWQX000000000	22	1801083	221357	3	Streptococcus pyogenes	28	gki(4)	gtr(3)	murI(4)	mutS(4)	recP(4)	xpt(2)	yqiL(4)	emm1.0	A-C3	FCT-2	pilA2_3	nt80_7	pilB2_1	nt80_39	pilL2_1	pil001
MP_GAS_135	PRJNA1246359	SAMN47806122	SRR32997186	JBMWQR000000000	26	1840030	183168	5	Streptococcus pyogenes	36	gki(5)	gtr(2)	murI(2)	mutS(6)	recP(6)	xpt(2)	yqiL(2)	emm12.0	A-C4	FCT-4	pilA34_17	nt80_8	pilB34_15	nt80_38	pilL34_22	pil012
MP_GAS_136	PRJNA1246359	SAMN47806123	SRR32997185	JBMWQT000000000	26	1840177	183167	5	Streptococcus pyogenes	36	gki(5)	gtr(2)	murI(2)	mutS(6)	recP(6)	xpt(2)	yqiL(2)	emm12.0	A-C4	FCT-4	pilA34_17	nt80_8	pilB34_15	nt80_38	pilL34_22	pil012
MP_GAS_137	PRJNA1246359	SAMN47806124	SRR32997184	JBMWQS000000000	12	1772501	416158	2	Streptococcus pyogenes	958	gki(24)	gtr(24)	murI(8)	mutS(31)	recP(13)	xpt(66)	yqiL(76)	emm28.5	E4	FCT-4	pilA34_142	nt80_10	pilB34_112	nt80_31	pilL34_27	pil021
MP_GAS_138	PRJNA1246359	SAMN47806125	SRR32997183	JBMWQQ000000000	18	1711739	170153	4	Streptococcus pyogenes	12	gki(2)	gtr(6)	murI(1)	mutS(5)	recP(2)	xpt(2)	yqiL(2)	emm91.0	D4	FCT-3	pilA34_3	nt80_9	pilB34_25	nt80_34	pilL34_69	pil084
MP_GAS_139	PRJNA1246359	SAMN47806126	SRR32997181	JBMWQH000000000	27	1823960	163437	4	Streptococcus pyogenes	39	gki(5)	gtr(11)	murI(8)	mutS(5)	recP(15)	xpt(2)	yqiL(1)	emm4.0	E1	FCT-5	pilA5_36		pilB5_4	nt80_1	pilL5_1
MP_GAS_140	PRJNA1246359	SAMN47806127	SRR32997180	JBMWQM000000000	21	1801063	222196	3	Streptococcus pyogenes	28	gki(4)	gtr(3)	murI(4)	mutS(4)	recP(4)	xpt(2)	yqiL(4)	emm1.0	A-C3	FCT-2	pilA2_3	nt80_7	pilB2_1	nt80_39	pilL2_1	pil001
MP_GAS_143	PRJNA1246359	SAMN47806130	SRR32997179	JBMWQJ000000000	23	1711439	137738	4	Streptococcus pyogenes	140	gki(51)	gtr(2)	murI(14)	mutS(26)	recP(19)	xpt(35)	yqiL(31)	emm114.7	E4	FCT-4	pilA34_93	nt80_6	pilB34_10	nt80_33	pilL34_53	pil106
MP_GAS_145	PRJNA1246359	SAMN47806132	SRR32997178	JBMWQP000000000	18	1711412	144005	3	Streptococcus pyogenes	140	gki(51)	gtr(2)	murI(14)	mutS(26)	recP(19)	xpt(35)	yqiL(31)	emm114.7	E4	FCT-4	pilA34_93	nt80_6	pilB34_10	nt80_33	pilL34_53	pil106
MP_GAS_147	PRJNA1246359	SAMN47806134	SRR32997177	JBMWQN000000000	15	1711017	144005	3	Streptococcus pyogenes	140	gki(51)	gtr(2)	murI(14)	mutS(26)	recP(19)	xpt(35)	yqiL(31)	emm114.7	E4	FCT-4	pilA34_93	nt80_6	pilB34_10	nt80_33	pilL34_53	pil106
MP_GAS_148	PRJNA1246359	SAMN47806135	SRR32997176	JBMWQF000000000	20	1711156	144005	3	Streptococcus pyogenes	140	gki(51)	gtr(2)	murI(14)	mutS(26)	recP(19)	xpt(35)	yqiL(31)	emm114.7	E4	FCT-4	pilA34_93	nt80_6	pilB34_10	nt80_33	pilL34_53	pil106
MP_GAS_149	PRJNA1246359	SAMN47806136	SRR32997151	JBMWPM000000000	20	1797535	211036	4	Streptococcus pyogenes	1108	gki(169)	gtr(10)	murI(128)	mutS(6)	recP(17)	xpt(2)	yqiL(1)	emm114.6	E4	FCT-5'	pilA5_17~	nt80_1	pilB5_13~	nt80_2	pilL5_13~	pil060
MP_GAS_151	PRJNA1246359	SAMN47806138	SRR32997150	JBMWPC000000000	20	1797667	211036	4	Streptococcus pyogenes	1108	gki(169)	gtr(10)	murI(128)	mutS(6)	recP(17)	xpt(2)	yqiL(1)	emm114.6	E4	FCT-5'	pilA5_17~	nt80_1	pilB5_13~	nt80_2	pilL5_13~	pil060
MP_GAS_153	PRJNA1246359	SAMN47806140	SRR32997149	JBMWPL000000000	22	1798168	211036	4	Streptococcus pyogenes	1108	gki(169)	gtr(10)	murI(128)	mutS(6)	recP(17)	xpt(2)	yqiL(1)	emm114.6	E4	FCT-5'	pilA5_17~	nt80_1	pilB5_13~	nt80_2	pilL5_13~	pil060
MP_GAS_155	PRJNA1246359	SAMN47806142	SRR32997148	JBMWPK000000000	19	1711862	144005	3	Streptococcus pyogenes	140	gki(51)	gtr(2)	murI(14)	mutS(26)	recP(19)	xpt(35)	yqiL(31)	emm114.7	E4	FCT-4	pilA34_93	nt80_6	pilB34_10	nt80_33	pilL34_53	pil106
MP_GAS_157	PRJNA1246359	SAMN47806144	SRR32997146	JBMWPI000000000	33	1776393	104391	5	Streptococcus pyogenes	46	gki(9)	gtr(8)	murI(1)	mutS(1)	recP(1)	xpt(3)	yqiL(4)	emm22.0	E4	FCT-4	pilA34_74	nt80_9	pilB34_40	nt80_38	pilL34_31	pil066
MP_GAS_159	PRJNA1246359	SAMN47806146	SRR32997145	JBMWPJ000000000	30	1775674	162914	4	Streptococcus pyogenes	46	gki(9)	gtr(8)	murI(1)	mutS(1)	recP(1)	xpt(3)	yqiL(4)	emm22.0	E4	FCT-4	pilA34_74	nt80_9	pilB34_40	nt80_38	pilL34_31	pil066
MP_GAS_160	PRJNA1246359	SAMN47806147	SRR32997144	JBMWPH000000000	22	1798282	211036	4	Streptococcus pyogenes	1108	gki(169)	gtr(10)	murI(128)	mutS(6)	recP(17)	xpt(2)	yqiL(1)	emm114.6	E4	FCT-5'	pilA5_17~	nt80_1	pilB5_13~	nt80_2	pilL5_13~	pil060
MP_GAS_161	PRJNA1246359	SAMN47806148	SRR32997143	JBMWPD000000000	22	1797976	211036	4	Streptococcus pyogenes	1108	gki(169)	gtr(10)	murI(128)	mutS(6)	recP(17)	xpt(2)	yqiL(1)	emm114.6	E4	FCT-5'	pilA5_17~	nt80_1	pilB5_13~	nt80_2	pilL5_13~	pil060
MP_GAS_163	PRJNA1246359	SAMN47806150	SRR32997142	JBMWPF000000000	22	1746974	243147	3	Streptococcus pyogenes	332	gki(43)	gtr(2)	murI(2)	mutS(7)	recP(5)	xpt(3)	yqiL(1)	emm207.1;emm166.1	D1;E2	FCT-3	pilA34_5	nt80_13	pilB34_17~	nt80_36	pilL34_12
MP_GAS_165	PRJNA1246359	SAMN47806152	SRR32997141	JBMWPA000000000	22	1797885	211036	4	Streptococcus pyogenes	1108	gki(169)	gtr(10)	murI(128)	mutS(6)	recP(17)	xpt(2)	yqiL(1)	emm114.6	E4	FCT-5'	pilA5_17~	nt80_1	pilB5_13~	nt80_2	pilL5_13~	pil060
MP_GAS_167	PRJNA1246359	SAMN47806154	SRR32997140	JBMWOZ000000000	26	1753859	94001	5	Streptococcus pyogenes	579	gki(2)	gtr(2)	murI(32)	mutS(2)	recP(2)	xpt(2)	yqiL(2)	emm41.2	D4	FCT-3	pilA34_1	nt80_10	pilB34_55	nt80_37	pilL34_17
MP_GAS_169	PRJNA1246359	SAMN47806156	SRR32997139	JBMWPB000000000	25	1754485	111997	5	Streptococcus pyogenes	579	gki(2)	gtr(2)	murI(32)	mutS(2)	recP(2)	xpt(2)	yqiL(2)	emm41.2	D4	FCT-3	pilA34_1	nt80_10	pilB34_55	nt80_37	pilL34_17
MP_GAS_170	PRJNA1246359	SAMN47806157	SRR32997138	JBMWOX000000000	25	1796276	162894	5	Streptococcus pyogenes	36	gki(5)	gtr(2)	murI(2)	mutS(6)	recP(6)	xpt(2)	yqiL(2)	emm12.0	A-C4	FCT-4	pilA34_17	nt80_8	pilB34_15	nt80_38	pilL34_22	pil012
MP_GAS_171	PRJNA1246359	SAMN47806158	SRR32997137	JBMWOW000000000	24	1839984	183389	5	Streptococcus pyogenes	36	gki(5)	gtr(2)	murI(2)	mutS(6)	recP(6)	xpt(2)	yqiL(2)	emm12.0	A-C4	FCT-4	pilA34_17	nt80_8	pilB34_15	nt80_38	pilL34_22	pil012
MP_GAS_173	PRJNA1246359	SAMN47806160	SRR32997271	JBMWTY000000000	11	1772444	416158	2	Streptococcus pyogenes	958	gki(24)	gtr(24)	murI(8)	mutS(31)	recP(13)	xpt(66)	yqiL(76)	emm28.5	E4	FCT-4	pilA34_142	nt80_10	pilB34_112	nt80_31	pilL34_27	pil021
MP_GAS_174	PRJNA1246359	SAMN47806161	SRR32997270	JBMWTT000000000	28	1839888	183389	5	Streptococcus pyogenes	36	gki(5)	gtr(2)	murI(2)	mutS(6)	recP(6)	xpt(2)	yqiL(2)	emm12.0	A-C4	FCT-4	pilA34_17	nt80_8	pilB34_15	nt80_38	pilL34_22	pil012
MP_GAS_176	PRJNA1246359	SAMN47806163	SRR32997269	JBMWTS000000000	25	1717275	176486	4	Streptococcus pyogenes	36	gki(5)	gtr(2)	murI(2)	mutS(6)	recP(6)	xpt(2)	yqiL(2)	emm12.0	A-C4	FCT-4	pilA34_17~	nt80_8	pilB34_15	nt80_38	pilL34_22	pil012
MP_GAS_177	PRJNA1246359	SAMN47806164	SRR32997268	JBMWST000000000	23	1748522	242917	3	Streptococcus pyogenes	332	gki(43)	gtr(2)	murI(2)	mutS(7)	recP(5)	xpt(3)	yqiL(1)	emm207.1;emm166.1;emm166.1	D1;E2;E2	FCT-3	pilA34_5	nt80_13	pilB34_17~	nt80_36	pilL34_12
MP_GAS_178	PRJNA1246359	SAMN47806165	SRR32997267	JBMWUD000000000	21	1797860	211036	4	Streptococcus pyogenes	1108	gki(169)	gtr(10)	murI(128)	mutS(6)	recP(17)	xpt(2)	yqiL(1)	emm114.6	E4	FCT-5'	pilA5_17~	nt80_1	pilB5_13~	nt80_2	pilL5_13~	pil060
MP_GAS_181	PRJNA1246359	SAMN47806168	SRR32997266	JBMWUC000000000	13	1730180	178418	3	Streptococcus pyogenes	142	gki(16)	gtr(2)	murI(8)	mutS(3)	recP(2)	xpt(41)	yqiL(1)	emm89.0	E4	FCT-4	pilA34_188	nt80_13	pilB34_9	nt80_27	pilL34_22	pil011
MP_GAS_184	PRJNA1246359	SAMN47806169	SRR32997265	JBMWUB000000000	23	1719668	176486	4	Streptococcus pyogenes	36	gki(5)	gtr(2)	murI(2)	mutS(6)	recP(6)	xpt(2)	yqiL(2)	emm12.0	A-C4	FCT-4	pilA34_17	nt80_8	pilB34_15	nt80_38	pilL34_22	pil012
MP_GAS_186	PRJNA1246359	SAMN47806171	SRR32997264	JBMWUA000000000	16	1930896	249657	4	Streptococcus pyogenes	63	gki(13)	gtr(6)	murI(2)	mutS(3)	recP(23)	xpt(3)	yqiL(11)	emm77.0	E4	FCT-4	pilA34_23	nt80_6	pilB34_52	nt80_29	pilL34_51	pil077
MP_GAS_189	PRJNA1246359	SAMN47806173	SRR32997263	JBMWTX000000000	26	1839718	183389	5	Streptococcus pyogenes	36	gki(5)	gtr(2)	murI(2)	mutS(6)	recP(6)	xpt(2)	yqiL(2)	emm12.0	A-C4	FCT-4	pilA34_17	nt80_8	pilB34_15	nt80_38	pilL34_22	pil012
MP_GAS_191	PRJNA1246359	SAMN47806175	SRR32997262	JBMWRY000000000	21	1798046	211036	4	Streptococcus pyogenes	1108	gki(169)	gtr(10)	murI(128)	mutS(6)	recP(17)	xpt(2)	yqiL(1)	emm114.6	E4	FCT-5'	pilA5_17~	nt80_1	pilB5_13~	nt80_2	pilL5_13~	pil060
MP_GAS_193	PRJNA1246359	SAMN47806177	SRR32997260	JBMWTO000000000	23	1745654	243049	3	Streptococcus pyogenes	332	gki(43)	gtr(2)	murI(2)	mutS(7)	recP(5)	xpt(3)	yqiL(1)	emm207.1;emm166.1	D1;E2	FCT-3	pilA34_5	nt80_13	pilB34_17~	nt80_36	pilL34_12
MP_GAS_195	PRJNA1246359	SAMN47806179	SRR32997259	JBMWTC000000000	17	1930576	251916	3	Streptococcus pyogenes	63	gki(13)	gtr(6)	murI(2)	mutS(3)	recP(23)	xpt(3)	yqiL(11)	emm77.0	E4	FCT-4	pilA34_23	nt80_6	pilB34_52	nt80_29	pilL34_51	pil077
MP_GAS_197	PRJNA1246359	SAMN47806181	SRR32997258	JBMWTW000000000	16	1736269	162956	4	Streptococcus pyogenes	1588	gki(3)	gtr(88)	murI(1)	mutS(101)	recP(12)	xpt(139)	yqiL(7)	emm75.0	E6	FCT-9	na	na	pilB9_2	nt80_14	pilL9_3~	pil025
MP_GAS_198	PRJNA1246359	SAMN47806182	SRR32997257	JBMWTL000000000	22	1798114	211036	4	Streptococcus pyogenes	1108	gki(169)	gtr(10)	murI(128)	mutS(6)	recP(17)	xpt(2)	yqiL(1)	emm114.6	E4	FCT-5'	pilA5_17~	nt80_1	pilB5_13~	nt80_2	pilL5_13~	pil060
MP_GAS_199	PRJNA1246359	SAMN47806183	SRR32997256	JBMWTR000000000	27	1764642	134002	5	Streptococcus pyogenes	46	gki(9)	gtr(8)	murI(1)	mutS(1)	recP(1)	xpt(3)	yqiL(4)	emm22.0	E4	FCT-4	pilA34_74	nt80_9	pilB34_40	nt80_38	pilL34_31	pil066
MP_GAS_201	PRJNA1246359	SAMN47806185	SRR32997255	JBMWTZ000000000	28	1776032	113068	5	Streptococcus pyogenes	46	gki(9)	gtr(8)	murI(1)	mutS(1)	recP(1)	xpt(3)	yqiL(4)	emm22.0	E4	FCT-4	pilA34_74	nt80_9	pilB34_40	nt80_38	pilL34_31	pil066
MP_GAS_202	PRJNA1246359	SAMN47806186	SRR32997254	JBMWTB000000000	26	1710541	137738	5	Streptococcus pyogenes	140	gki(51)	gtr(2)	murI(14)	mutS(26)	recP(19)	xpt(35)	yqiL(31)	emm114.7	E4	FCT-4	pilA34_93	nt80_6	pilB34_10	nt80_33	pilL34_53	pil106
MP_GAS_204	PRJNA1246359	SAMN47806188	SRR32997253	JBMWTH000000000	19	1800713	222196	3	Streptococcus pyogenes	28	gki(4)	gtr(3)	murI(4)	mutS(4)	recP(4)	xpt(2)	yqiL(4)	emm1.0	A-C3	FCT-2	pilA2_3	nt80_7	pilB2_1	nt80_39	pilL2_1	pil001
MP_GAS_205	PRJNA1246359	SAMN47806189	SRR32997252	JBMWRS000000000	22	1798113	211036	4	Streptococcus pyogenes	1108	gki(169)	gtr(10)	murI(128)	mutS(6)	recP(17)	xpt(2)	yqiL(1)	emm114.6	E4	FCT-5'	pilA5_17~	nt80_1	pilB5_13~	nt80_2	pilL5_13~	pil060
MP_GAS_207	PRJNA1246359	SAMN47806191	SRR32997251	JBMWTK000000000	21	1797689	210931	4	Streptococcus pyogenes	1108	gki(169)	gtr(10)	murI(128)	mutS(6)	recP(17)	xpt(2)	yqiL(1)	emm114.6	E4	FCT-5'	pilA5_17~	nt80_1	pilB5_13~	nt80_2	pilL5_13~	pil060
MP_GAS_208	PRJNA1246359	SAMN47806192	SRR32997249	JBMWTQ000000000	21	1731654	169676	4	Streptococcus pyogenes	142	gki(16)	gtr(2)	murI(8)	mutS(3)	recP(2)	xpt(41)	yqiL(1)	emm89.0	E4	FCT-4	pilA34_188	nt80_13	pilB34_9	nt80_27	pilL34_22	pil011
MP_GAS_209	PRJNA1246359	SAMN47806193	SRR32997248	JBMWTV000000000	25	1811975	229473	3	Streptococcus pyogenes	28	gki(4)	gtr(3)	murI(4)	mutS(4)	recP(4)	xpt(2)	yqiL(4)	emm1.6	A-C3	transposon	transposon	transposon	transposon	transposon	transposon
MP_GAS_210	PRJNA1246359	SAMN47806194	SRR32997223	JBMWSK000000000	20	1732401	169676	3	Streptococcus pyogenes	142	gki(16)	gtr(2)	murI(8)	mutS(3)	recP(2)	xpt(41)	yqiL(1)	emm89.0	E4	FCT-4	pilA34_188	nt80_13	pilB34_9	nt80_27	pilL34_22	pil011
MP_GAS_212	PRJNA1246359	SAMN47806196	SRR32997222	JBMWSI000000000	19	1711688	144005	3	Streptococcus pyogenes	140	gki(51)	gtr(2)	murI(14)	mutS(26)	recP(19)	xpt(35)	yqiL(31)	emm114.7	E4	FCT-4	pilA34_93	nt80_6	pilB34_10	nt80_33	pilL34_53	pil106
MP_GAS_213	PRJNA1246359	SAMN47806197	SRR32997221	JBMWSF000000000	21	1798033	211036	4	Streptococcus pyogenes	1108	gki(169)	gtr(10)	murI(128)	mutS(6)	recP(17)	xpt(2)	yqiL(1)	emm114.6	E4	FCT-5'	pilA5_17~	nt80_1	pilB5_13~	nt80_2	pilL5_13~	pil060
MP_GAS_215	PRJNA1246359	SAMN47806199	SRR32997220	JBMWSH000000000	20	1797890	211036	4	Streptococcus pyogenes	1108	gki(169)	gtr(10)	murI(128)	mutS(6)	recP(17)	xpt(2)	yqiL(1)	emm114.6	E4	FCT-5'	pilA5_17~	nt80_1	pilB5_13~	nt80_2	pilL5_13~	pil060
MP_GAS_216	PRJNA1246359	SAMN47806200	SRR32997219	JBMWSA000000000	21	1797872	211036	4	Streptococcus pyogenes	1108	gki(169)	gtr(10)	murI(128)	mutS(6)	recP(17)	xpt(2)	yqiL(1)	emm114.6	E4	FCT-5'	pilA5_17~	nt80_1	pilB5_13~	nt80_2	pilL5_13~	pil060
MP_GAS_217	PRJNA1246359	SAMN47806201	SRR32997218	JBMWSE000000000	11	1772453	416158	2	Streptococcus pyogenes	958	gki(24)	gtr(24)	murI(8)	mutS(31)	recP(13)	xpt(66)	yqiL(76)	emm28.5	E4	FCT-4	pilA34_142	nt80_10	pilB34_112	nt80_31	pilL34_27	pil021
MP_GAS_219	PRJNA1246359	SAMN47806203	SRR32997217	JBMWSG000000000	20	1983169	219148	4	Streptococcus constellatus	-	-	-	-	-	-	-	-	-	-	-	-	-	-	-	-	-
MP_GAS_221	PRJNA1246359	SAMN47806205	SRR32997216	JBMWSD000000000	19	1799005	216044	4	Streptococcus pyogenes	10	gki(2)	gtr(2)	murI(9)	mutS(13)	recP(2)	xpt(14)	yqiL(2)	emm70.2	D4	FCT-3	pilA34_3	nt80_9	pilB34_63	nt80_36	pilL34_5
MP_GAS_223	PRJNA1246359	SAMN47806207	SRR32997214	JBMWSC000000000	17	1798199	254391	3	Streptococcus pyogenes	10	gki(2)	gtr(2)	murI(9)	mutS(13)	recP(2)	xpt(14)	yqiL(2)	emm70.2	D4	FCT-3	pilA34_3	nt80_9	pilB34_63~	nt80_36	pilL34_5
MP_GAS_225	PRJNA1246359	SAMN47806209	SRR32997213	JBMWRZ000000000	33	1747669	123462	5	Streptococcus pyogenes	11	gki(2)	gtr(6)	murI(1)	mutS(2)	recP(2)	xpt(2)	yqiL(2)	emm53.0	D4	FCT-4	pilA34_69~	nt80_16	pilB34_55	nt80_37	pilL34_1	pil033
MP_GAS_227	PRJNA1246359	SAMN47806211	SRR32997212	JBMWSB000000000	23	2072573	265315	3	Streptococcus rubneri	-	-	-	-	-	-	-	-	-	-	-	-	-	-	-	-	-
MP_GAS_228	PRJNA1246359	SAMN47806212	SRR32997211	JBMWRX000000000	18	1856327	162845	4	Streptococcus pyogenes	150	gki(11)	gtr(2)	murI(1)	mutS(3)	recP(50)	xpt(8)	yqiL(7)	emm75.0	E6	FCT-9	na	na	pilB9_16	nt80_14	pilL9_3	pil025
MP_GAS_229	PRJNA1246359	SAMN47806213	SRR32997210	JBMWRW000000000	30	1932614	197040	4	Streptococcus pyogenes	63	gki(13)	gtr(6)	murI(2)	mutS(3)	recP(23)	xpt(3)	yqiL(11)	emm77.0	E4	FCT-4	pilA34_23	nt80_6	pilB34_52	nt80_29	pilL34_51	pil077
MP_GAS_230	PRJNA1246359	SAMN47806214	SRR32997209	JBMWRT000000000	18	1735525	162956	4	Streptococcus pyogenes	1588	gki(3)	gtr(88)	murI(1)	mutS(101)	recP(12)	xpt(139)	yqiL(7)	emm75.0	E6	FCT-9	na	na	pilB9_2	nt80_14	pilL9_3~	pil025
MP_GAS_231	PRJNA1246359	SAMN47806215	SRR32997208	JBMWRU000000000	24	1796437	209676	4	Streptococcus pyogenes	1108	gki(169)	gtr(10)	murI(128)	mutS(6)	recP(17)	xpt(2)	yqiL(1)	-	-	FCT-5'	pilA5_17~	nt80_1	pilB5_13~	nt80_2	pilL5_13~	pil060
MP_GAS_233	PRJNA1246359	SAMN47806216	SRR32997207	JBMWRV000000000	15	1729696	171142	4	Streptococcus pyogenes	142	gki(16)	gtr(2)	murI(8)	mutS(3)	recP(2)	xpt(41)	yqiL(1)	emm89.0	E4	FCT-4	pilA34_188	nt80_13	pilB34_9	nt80_27	pilL34_22	pil011
MP_GAS_234	PRJNA1246359	SAMN47806217	SRR32997206	JBMWRO000000000	33	1747605	123462	5	Streptococcus pyogenes	11	gki(2)	gtr(6)	murI(1)	mutS(2)	recP(2)	xpt(2)	yqiL(2)	emm53.0	D4	FCT-4	pilA34_69~	nt80_16	pilB34_55	nt80_37	pilL34_1	pil033
MP_GAS_235	PRJNA1246359	SAMN47806245	SRR32997160	JBMWPW000000000	18	1750160	143616	4	Streptococcus pyogenes	182	gki(2)	gtr(2)	murI(37)	mutS(2)	recP(2)	xpt(13)	yqiL(1)	emm101.0	D4	FCT-3	pilA34_1	nt80_10	pilB34_4	nt80_29	pilL34_17	pil013
MP_GAS_237	PRJNA1246359	SAMN47806218	SRR32997205	JBMWRR000000000	27	1839515	177165	5	Streptococcus pyogenes	36	gki(5)	gtr(2)	murI(2)	mutS(6)	recP(6)	xpt(2)	yqiL(2)	emm12.0	A-C4	FCT-4	pilA34_17	nt80_8	pilB34_15	nt80_38	pilL34_22	pil012
MP_GAS_239	PRJNA1246359	SAMN47806220	SRR32997203	JBMWRN000000000	26	1751144	144079	5	Streptococcus pyogenes	182	gki(2)	gtr(2)	murI(37)	mutS(2)	recP(2)	xpt(13)	yqiL(1)	emm101.0	D4	FCT-3	pilA34_1	nt80_10	pilB34_4	nt80_29	pilL34_17	pil013
MP_GAS_240	PRJNA1246359	SAMN47806221	SRR32997202	JBMWRI000000000	23	1752726	144144	5	Streptococcus pyogenes	182	gki(2)	gtr(2)	murI(37)	mutS(2)	recP(2)	xpt(13)	yqiL(1)	emm101.0	D4	FCT-3	pilA34_1	nt80_10	pilB34_4	nt80_29	pilL34_17	pil013
MP_GAS_241	PRJNA1246359	SAMN47806222	SRR32997201	JBMWRH000000000	15	1799860	217254	4	Streptococcus pyogenes	17	gki(2)	gtr(13)	murI(8)	mutS(5)	recP(2)	xpt(3)	yqiL(10)	emm52.1	D4	FCT-3	pilA34_1	nt80_10	pilB34_66	nt80_36	pilL34_3
MP_GAS_244	PRJNA1246359	SAMN47806224	SRR32997200	JBMWRJ000000000	21	1928846	230833	4	Streptococcus pyogenes	63	gki(13)	gtr(6)	murI(2)	mutS(3)	recP(23)	xpt(3)	yqiL(11)	emm77.0	E4	FCT-4	pilA34_23	nt80_6	pilB34_52	nt80_29	pilL34_51	pil077
MP_GAS_248	PRJNA1246359	SAMN47806228	SRR32997175	JBMWQK000000000	39	1808213	111731	6	Streptococcus pyogenes	974	gki(153)	gtr(2)	murI(60)	mutS(23)	recP(39)	xpt(2)	yqiL(1)	emm81.0	E6	FCT-3	pilA34_2	nt80_13	pilB34_33	nt80_30	pilL34_60
MP_GAS_249	PRJNA1246359	SAMN47806229	SRR32997174	JBMWQL000000000	22	1796717	209676	4	Streptococcus pyogenes	1108	gki(169)	gtr(10)	murI(128)	mutS(6)	recP(17)	xpt(2)	yqiL(1)	-	-	FCT-5'	pilA5_17~	nt80_1	pilB5_13~	nt80_2	pilL5_13~	pil060
MP_GAS_251	PRJNA1246359	SAMN47806231	SRR32997173	JBMWQI000000000	19	1712074	144005	3	Streptococcus pyogenes	140	gki(51)	gtr(2)	murI(14)	mutS(26)	recP(19)	xpt(35)	yqiL(31)	emm114.7	E4	FCT-4	pilA34_93	nt80_6	pilB34_10	nt80_33	pilL34_53	pil106
MP_GAS_252	PRJNA1246359	SAMN47806232	SRR32997172	JBMWQG000000000	20	1752477	170814	3	Streptococcus pyogenes	182	gki(2)	gtr(2)	murI(37)	mutS(2)	recP(2)	xpt(13)	yqiL(1)	emm101.0	D4	FCT-3	pilA34_1	nt80_10	pilB34_4	nt80_29	pilL34_17	pil013
MP_GAS_254	PRJNA1246359	SAMN47806234	SRR32997171	JBMWQE000000000	25	1709445	143965	4	Streptococcus pyogenes	140	gki(51)	gtr(2)	murI(14)	mutS(26)	recP(19)	xpt(35)	yqiL(31)	emm114.7	E4	FCT-4	pilA34_93	nt80_6	pilB34_10	nt80_33	pilL34_53	pil106
MP_GAS_255	PRJNA1246359	SAMN47806235	SRR32997170	JBMWQD000000000	36	1747386	123462	5	Streptococcus pyogenes	11	gki(2)	gtr(6)	murI(1)	mutS(2)	recP(2)	xpt(2)	yqiL(2)	emm53.0	D4	FCT-4	pilA34_69~	nt80_16	pilB34_55	nt80_37	pilL34_1	pil033
MP_GAS_256	PRJNA1246359	SAMN47806246	SRR32997159	JBMWPS000000000	14	1799119	197838	4	Streptococcus pyogenes	17	gki(2)	gtr(13)	murI(8)	mutS(5)	recP(2)	xpt(3)	yqiL(10)	emm52.1	D4	FCT-3	pilA34_1	nt80_10	pilB34_66	nt80_36	pilL34_3
MP_GAS_258	PRJNA1246359	SAMN47806247	SRR32997157	JBMWPR000000000	21	1756193	143973	4	Streptococcus pyogenes	182	gki(2)	gtr(2)	murI(37)	mutS(2)	recP(2)	xpt(13)	yqiL(1)	emm101.0	D4	FCT-3	pilA34_1	nt80_10	pilB34_4	nt80_29	pilL34_17	pil013
MP_GAS_259	PRJNA1246359	SAMN47806236	SRR32997168	JBMWQA000000000	24	1902143	194262	4	Streptococcus pyogenes	392	gki(97)	gtr(3)	murI(1)	mutS(7)	recP(39)	xpt(69)	yqiL(3)	emm103.0	E3	FCT-10	pilA5_16~	nt80_2	pilB10_2	nt80_0	pilL_10	pil022
MP_GAS_260	PRJNA1246359	SAMN47806237	SRR32997167	JBMWPY000000000	16	1758614	212175	3	Streptococcus pyogenes	591	gki(4)	gtr(37)	murI(8)	mutS(5)	recP(73)	xpt(3)	yqiL(4)	emm82.1	E3	FCT-4	pilA34_82	nt80_9	pilB34_7	nt80_28	pilL34_25	pil085
MP_GAS_261	PRJNA1246359	SAMN47806238	SRR32997166	JBMWQB000000000	19	1711624	144005	3	Streptococcus pyogenes	140	gki(51)	gtr(2)	murI(14)	mutS(26)	recP(19)	xpt(35)	yqiL(31)	emm114.7	E4	FCT-4	pilA34_93	nt80_6	pilB34_10	nt80_33	pilL34_53	pil106
MP_GAS_263	PRJNA1246359	SAMN47806240	SRR32997165	JBMWPX000000000	20	1710610	151071	3	Streptococcus pyogenes	140	gki(51)	gtr(2)	murI(14)	mutS(26)	recP(19)	xpt(35)	yqiL(31)	emm114.7	E4	FCT-4	pilA34_93	nt80_6	pilB34_10	nt80_33	pilL34_53	pil106
MP_GAS_264	PRJNA1246359	SAMN47806241	SRR32997164	JBMWPV000000000	24	1752270	144144	5	Streptococcus pyogenes	182	gki(2)	gtr(2)	murI(37)	mutS(2)	recP(2)	xpt(13)	yqiL(1)	emm101.0	D4	FCT-3	pilA34_1	nt80_10	pilB34_4	nt80_29	pilL34_17	pil013
MP_GAS_265	PRJNA1246359	SAMN47806242	SRR32997163	JBMWPZ000000000	31	1902887	186954	5	Streptococcus pyogenes	392	gki(97)	gtr(3)	murI(1)	mutS(7)	recP(39)	xpt(69)	yqiL(3)	emm103.0	E3	FCT-10	pilA5_16~	nt80_2	pilB10_2	nt80_0	pilL_10	pil022
MP_GAS_266	PRJNA1246359	SAMN47806243	SRR32997162	JBMWPT000000000	21	1756911	170815	3	Streptococcus pyogenes	182	gki(2)	gtr(2)	murI(37)	mutS(2)	recP(2)	xpt(13)	yqiL(1)	emm101.0	D4	FCT-3	pilA34_1	nt80_10	pilB34_4	nt80_29	pilL34_17	pil013
MP_GAS_267	PRJNA1246359	SAMN47806244	SRR32997161	JBMWPU000000000	56	2054767	73697	10	Streptococcus dysgalactiae	68	atoB(2)	gki(3)	gtr(4)	murI(1)	mutS(3)	recP(4)	xpt(9)	STC36.4	-	-	-	-	-	-	-	-
MP_GAS_268	PRJNA1246359	SAMN47806248	SRR32997156	JBMWPQ000000000	27	2072046	226892	4	Streptococcus rubneri	-	-	-	-	-	-	-	-	-	-	-	-	-	-	-	-	-
